# Supplementary material for: Development and Preliminary Validation of the Lovebird Scale
Source: Behav Sci (Basel). 2024 Aug 26;14(9):747. doi: 10.3390/bs14090747 (PMC11429147; doi:10.3390/bs14090747)
Supplement: Supplementary file 1 [file behavsci-14-00747-s001.zip]

Archive with 1 entries (1 files):
- behavsci-3052736-supplementary.pdf
